# Supplementary material for: Programmed Cell Death-Related Gene Signature Associated with Prognosis and Immune Infiltration and the Roles of HMOX1 in the Proliferation and Apoptosis were Investigated in Uveal Melanoma
Source: Genes Genomics. 2024 May 20;46(7):785–801. doi: 10.1007/s13258-024-01521-x (PMC11208274; doi:10.1007/s13258-024-01521-x)
Supplement: Supplementary file 4 — Supplementary file4 (XLSX 41 KB) [file 13258_2024_1521_MOESM4_ESM.xlsx]

## Sheet: PDD_genes
Symbol	Description
FDX1	cuproptosis
LIAS	cuproptosis
LIPT1	cuproptosis
DLD	cuproptosis
DLAT	cuproptosis
PDHAI	cuproptosis
PDHB	cuproptosis
MTF1	cuproptosis
GLS	cuproptosis
CDKN2A	cuproptosis
GCSH	cuproptosis
ATP7A	cuproptosis
ATP7B	cuproptosis
SLC31A1	cuproptosis
PARP	parthanatos
MIF	parthanatos
AIFM1	parthanatos
HSP70	parthanatos
PAAN	parthanatos
ARH3	parthanatos
RNF146	parthanatos
ADPRHL2	parthanatos
OGG1	parthanatos
AMPK	entotic cell death
ATG5	entotic cell death
ATG7	entotic cell death
BECN1	entotic cell death
CDC42	entotic cell death
CDH1	entotic cell death
CTNNA1	entotic cell death
CYBB	entotic cell death
MYH14	entotic cell death
PI3KC3	entotic cell death
RHOA	entotic cell death
RNF146	entotic cell death
ROCK	entotic cell death
RUBCN	entotic cell death
UVRAG	entotic cell death
ELANE	netotic cell death
MMP1	netotic cell death
MPO	netotic cell death
CAMP	netotic cell death
EIPA	netotic cell death
NCX1	netotic cell death
MIA	netotic cell death
PADI4	netotic cell death
IKBKB	alkaliptosis
NFKB1	alkaliptosis
CA9	alkaliptosis
CHUK	alkaliptosis
IKBKG	alkaliptosis
NFKB1A	alkaliptosis
RELA	alkaliptosis
PGAM5	oxeiptosis
KEAP1	oxeiptosis
AIFM1	oxeiptosis
NRF2	oxeiptosis
AIRE	oxeiptosis
ABCC1	ferroptosis
ACACA	ferroptosis
ACO1	ferroptosis
ACSF2	ferroptosis
ACSL1	ferroptosis
ACSL3	ferroptosis
ACSL4	ferroptosis
ACSL5	ferroptosis
ACSL6	ferroptosis
AIFM2	ferroptosis
AKR1C1	ferroptosis
AKR1C2	ferroptosis
AKR1C3	ferroptosis
ALOX12	ferroptosis
ALOX15	ferroptosis
ALOX5	ferroptosis
ATG5	ferroptosis
ATG7	ferroptosis
ATP5MC3	ferroptosis
BACH1	ferroptosis
CARS	ferroptosis
CBS	ferroptosis
CD44	ferroptosis
CHAC1	ferroptosis
CISD1	ferroptosis
CP	ferroptosis
CRYAB	ferroptosis
DPP4	ferroptosis
EMC2	ferroptosis
FADS2	ferroptosis
FANCD2	ferroptosis
FDFT1	ferroptosis
FTH1	ferroptosis
FTL	ferroptosis
FTMT	ferroptosis
G6PD	ferroptosis
GCLC	ferroptosis
GCLM	ferroptosis
GLS2	ferroptosis
GOT1	ferroptosis
GPX4	ferroptosis
GSS	ferroptosis
HMGCR	ferroptosis
HMOX1	ferroptosis
HSBP1	ferroptosis
HSPB1	ferroptosis
IREB2	ferroptosis
KEAP1	ferroptosis
LPCAT3	ferroptosis
MAP1LC3A	ferroptosis
MAP1LC3B	ferroptosis
MAP1LC3C	ferroptosis
MT1G	ferroptosis
NCOA4	ferroptosis
NFE2L2	ferroptosis
NFS1	ferroptosis
NOX1	ferroptosis
NQO1	ferroptosis
NRF2	ferroptosis
OTUB1	ferroptosis
PCBP1	ferroptosis
PCBP2	ferroptosis
PEBP1	ferroptosis
PGD	ferroptosis
PHKG2	ferroptosis
PRNP	ferroptosis
PROM2	ferroptosis
PTGS2	ferroptosis
RPL8	ferroptosis
SAT1	ferroptosis
SAT2	ferroptosis
SLC11A2	ferroptosis
SLC1A5	ferroptosis
SLC39A14	ferroptosis
SLC39A8	ferroptosis
SLC3A2	ferroptosis
SLC40A1	ferroptosis
SLC7A11	ferroptosis
SQLE	ferroptosis
STEAP3	ferroptosis
TF	ferroptosis
TFRC	ferroptosis
TP53	ferroptosis
VDAC2	ferroptosis
VDAC3	ferroptosis
ZEB1	ferroptosis
GLUD1	necroptosis
GLUD2	necroptosis
ALOX15	necroptosis
FTH1	necroptosis
PYG	necroptosis
CAPN1	necroptosis
CASP1	necroptosis
GLNA	necroptosis
BAX	necroptosis
BCL2	necroptosis
FADD	necroptosis
RIPK1	necroptosis
TNF	necroptosis
TNFRSF1A	necroptosis
TRADD	necroptosis
TRAF2	necroptosis
PPIA	necroptosis
CAPN2	necroptosis
HSP90A	necroptosis
IL1A	necroptosis
TNFSF6	necroptosis
TNFRSF6	necroptosis
CASP8	necroptosis
JNK	necroptosis
JAK2	necroptosis
CAMK2	necroptosis
IL1B	necroptosis
IFNG	necroptosis
STAT3	necroptosis
IRF9	necroptosis
TNFSF10	necroptosis
TNFRSF10A	necroptosis
TNFRSF10B	necroptosis
CFLAR	necroptosis
XIAP	necroptosis
BID	necroptosis
AIFM1	necroptosis
TRPM7	necroptosis
IFNAR1	necroptosis
IFNAR2	necroptosis
IFNGR1	necroptosis
IFNGR2	necroptosis
TLR3	necroptosis
TIRP	necroptosis
IFNA	necroptosis
IFNB	necroptosis
TRIF	necroptosis
VDAC1	necroptosis
USP21	necroptosis
PARP1	necroptosis
CHMP4C	necroptosis
SLC25A4S	necroptosis
PPID	necroptosis
CYLD	necroptosis
RIPK3	necroptosis
MLKL	necroptosis
TRAF5	necroptosis
TLR4	necroptosis
RBCK1	necroptosis
HMGB1	necroptosis
JAK1	necroptosis
JAK3	necroptosis
TYK2	necroptosis
STAT1	necroptosis
STAT2	necroptosis
STAT4	necroptosis
STAT5A	necroptosis
STAT5B	necroptosis
STAT6	necroptosis
H2A	necroptosis
TNFAIP3	necroptosis
RNF31	necroptosis
CHMP2A	necroptosis
CHMP2B	necroptosis
VPS24	necroptosis
CHMP4A	necroptosis
CHMP4B	necroptosis
CHMP6	necroptosis
VPS4	necroptosis
CHMP1	necroptosis
CHMP5	necroptosis
SMPD1	necroptosis
PYCARD	necroptosis
NLRP3	necroptosis
ZBP1	necroptosis
IL33	necroptosis
FTL	necroptosis
SQSTM1	necroptosis
VDAC2	necroptosis
VDAC3	necroptosis
CHMP7	necroptosis
PGAM5	necroptosis
BIRC2	necroptosis
BIRC3	necroptosis
EIF2AK2	necroptosis
PLA2G4	necroptosis
DNM1L	necroptosis
SPATA2	necroptosis
FAF1	necroptosis
SHARPIN	necroptosis
NOX2	necroptosis
AIM2	pyroptosis
CASP1	pyroptosis
CASP3	pyroptosis
CASP4	pyroptosis
CASP5	pyroptosis
CASP6	pyroptosis
CASP8	pyroptosis
CASP9	pyroptosis
ELANE	pyroptosis
GPX4	pyroptosis
GSDMA	pyroptosis
GSDMB	pyroptosis
GSDMC	pyroptosis
GSDMD	pyroptosis
GSDME	pyroptosis
IL18	pyroptosis
IL1B	pyroptosis
IL6	pyroptosis
NLRC4	pyroptosis
NLRP1	pyroptosis
NLRP2	pyroptosis
NLRP3	pyroptosis
NLRP6	pyroptosis
NLRP7	pyroptosis
NOD1	pyroptosis
NOD2	pyroptosis
PJVK	pyroptosis
PLCG1	pyroptosis
PRKACA	pyroptosis
PYCARD	pyroptosis
SCAF11	pyroptosis
TIRAP	pyroptosis
TNF	pyroptosis
CYCS	pyroptosis
GZMB	pyroptosis
HMGB1	pyroptosis
IRF1	pyroptosis
IRF2	pyroptosis
TLR3	pyroptosis
TLR4	pyroptosis
RIPK1	pyroptosis
DIABLO	pyroptosis
CARD8	pyroptosis
WNK1	pyroptosis
BRD4	pyroptosis
AIFM1	apoptosis
AKT1	apoptosis
AKT2	apoptosis
AKT3	apoptosis
APAF1	apoptosis
ATM	apoptosis
BAD	apoptosis
BAX	apoptosis
BCL2	apoptosis
BCL2L1	apoptosis
BID	apoptosis
BIRC2	apoptosis
BIRC3	apoptosis
CAPN1	apoptosis
CAPN2	apoptosis
CASP10	apoptosis
CASP3	apoptosis
CASP6	apoptosis
CASP7	apoptosis
CASP8	apoptosis
CASP9	apoptosis
CFLAR	apoptosis
CHP1	apoptosis
CHP2	apoptosis
CHUK	apoptosis
CSF2RB	apoptosis
CYCS	apoptosis
DFFA	apoptosis
DFFB	apoptosis
ENDOD1	apoptosis
ENDOG	apoptosis
EXOG	apoptosis
FADD	apoptosis
FAS	apoptosis
FASLG	apoptosis
IKBKB	apoptosis
IKBKG	apoptosis
IL1A	apoptosis
IL1B	apoptosis
IL1R1	apoptosis
IL1RAP	apoptosis
IL3	apoptosis
IL3RA	apoptosis
IRAK1	apoptosis
IRAK2	apoptosis
IRAK3	apoptosis
IRAK4	apoptosis
MAP3K14	apoptosis
MYD88	apoptosis
NFKB1	apoptosis
NFKBIA	apoptosis
NGF	apoptosis
NTRK1	apoptosis
PIK3CA	apoptosis
PIK3CB	apoptosis
PIK3CD	apoptosis
PIK3CG	apoptosis
PIK3R1	apoptosis
PIK3R2	apoptosis
PIK3R3	apoptosis
PIK3R5	apoptosis
PPP3CA	apoptosis
PPP3CB	apoptosis
PPP3CC	apoptosis
PPP3R1	apoptosis
PPP3R2	apoptosis
PRKACA	apoptosis
PRKACB	apoptosis
PRKACG	apoptosis
PRKAR1A	apoptosis
PRKAR1B	apoptosis
PRKAR2A	apoptosis
PRKAR2B	apoptosis
PRKX	apoptosis
RELA	apoptosis
RIPK1	apoptosis
TNF	apoptosis
TNFRSF10A	apoptosis
TNFRSF10B	apoptosis
TNFRSF10C	apoptosis
TNFRSF10D	apoptosis
TNFRSF1A	apoptosis
TNFSF10	apoptosis
TP53	apoptosis
TRADD	apoptosis
TRAF2	apoptosis
XIAP	apoptosis
ANKRD13C	apoptosis
BMF	apoptosis
BRMS1	apoptosis
CAV1	apoptosis
CEACAM5	apoptosis
CEACAM6	apoptosis
CHEK2	apoptosis
CRYBA1	apoptosis
DAPK2	apoptosis
E2F1	apoptosis
ITGA5	apoptosis
ITGB1	apoptosis
MAP3K7	apoptosis
MCL1	apoptosis
MTOR	apoptosis
MYBBP1A	apoptosis
NOTCH1	apoptosis
NTRK2	apoptosis
PDK4	apoptosis
PTK2	apoptosis
PTRH2	apoptosis
SIK1	apoptosis
SNAI2	apoptosis
SRC	apoptosis
STK11	apoptosis
TFDP1	apoptosis
TLE1	apoptosis
TLE5	apoptosis
TSC2	apoptosis
ZNF304	apoptosis
AATF	apoptosis
ABL1	apoptosis
ACAA2	apoptosis
ACKR3	apoptosis
ACVR1	apoptosis
ACVR1B	apoptosis
ADORA1	apoptosis
AEN	apoptosis
AGT	apoptosis
AGTR2	apoptosis
ANXA6	apoptosis
APPL1	apoptosis
AR	apoptosis
ARHGEF2	apoptosis
ARL6IP5	apoptosis
ARMC10	apoptosis
ARRB2	apoptosis
ASAH2	apoptosis
ATF3	apoptosis
ATF4	apoptosis
ATP2A1	apoptosis
ATP2A3	apoptosis
ATP5IF1	apoptosis
AVP	apoptosis
BAG3	apoptosis
BAG5	apoptosis
BAG6	apoptosis
BAK1	apoptosis
BBC3	apoptosis
BCAP31	apoptosis
BCL10	apoptosis
BCL2A1	apoptosis
BCL2L10	apoptosis
BCL2L11	apoptosis
BCL2L12	apoptosis
BCL2L14	apoptosis
BCL2L2	apoptosis
BCL3	apoptosis
BCLAF1	apoptosis
BDKRB2	apoptosis
BDNF	apoptosis
BECN1	apoptosis
BIK	apoptosis
BIRC6	apoptosis
BLOC1S2	apoptosis
BMP4	apoptosis
BMP5	apoptosis
BMPR1B	apoptosis
BNIP3	apoptosis
BNIP3L	apoptosis
BOK	apoptosis
BRCA1	apoptosis
BRCA2	apoptosis
BRSK2	apoptosis
BTK	apoptosis
CAAP1	apoptosis
CASP1	apoptosis
CASP12	apoptosis
CASP2	apoptosis
CASP4	apoptosis
CASP5	apoptosis
CASP8AP2	apoptosis
CCAR2	apoptosis
CCK	apoptosis
CD14	apoptosis
CD24	apoptosis
CD27	apoptosis
CD28	apoptosis
CD38	apoptosis
CD3E	apoptosis
CD44	apoptosis
CD5	apoptosis
CD70	apoptosis
CD74	apoptosis
CDIP1	apoptosis
CDKN1A	apoptosis
CDKN2D	apoptosis
CEBPB	apoptosis
CHAC1	apoptosis
CHCHD10	apoptosis
CIB1	apoptosis
CIDEB	apoptosis
CLU	apoptosis
COA8	apoptosis
COL2A1	apoptosis
CRADD	apoptosis
CREB3	apoptosis
CREB3L1	apoptosis
CRH	apoptosis
CRIP1	apoptosis
CSF2	apoptosis
CSNK2A1	apoptosis
CSNK2A2	apoptosis
CTH	apoptosis
CTNNA1	apoptosis
CTSC	apoptosis
CTTN	apoptosis
CUL1	apoptosis
CUL2	apoptosis
CUL3	apoptosis
CUL4A	apoptosis
CUL5	apoptosis
CX3CL1	apoptosis
CX3CR1	apoptosis
CXCL12	apoptosis
CYLD	apoptosis
CYP1B1	apoptosis
DAB2IP	apoptosis
DAP	apoptosis
DAP3	apoptosis
DAPK1	apoptosis
DAPK3	apoptosis
DAPL1	apoptosis
DAXX	apoptosis
DBH	apoptosis
DCC	apoptosis
DDIAS	apoptosis
DDIT3	apoptosis
DDIT4	apoptosis
DDX3X	apoptosis
DDX47	apoptosis
DDX5	apoptosis
DEDD	apoptosis
DEDD2	apoptosis
DELE1	apoptosis
DEPTOR	apoptosis
DIABLO	apoptosis
DIDO1	apoptosis
DNAJA1	apoptosis
DNAJC10	apoptosis
DNM1L	apoptosis
DPF2	apoptosis
DYRK2	apoptosis
E2F2	apoptosis
EDA2R	apoptosis
EIF2AK3	apoptosis
ELL3	apoptosis
ENO1	apoptosis
EP300	apoptosis
EPHA2	apoptosis
EPO	apoptosis
ERBB3	apoptosis
ERCC6	apoptosis
ERN1	apoptosis
ERN2	apoptosis
ERO1A	apoptosis
ERP29	apoptosis
EYA1	apoptosis
EYA2	apoptosis
EYA3	apoptosis
EYA4	apoptosis
FAF1	apoptosis
FAIM	apoptosis
FAIM2	apoptosis
FAM162A	apoptosis
FASTK	apoptosis
FBH1	apoptosis
FBXW7	apoptosis
FEM1B	apoptosis
FGA	apoptosis
FGB	apoptosis
FGF10	apoptosis
FGFR1	apoptosis
FGFR3	apoptosis
FGG	apoptosis
FHIT	apoptosis
FIGNL1	apoptosis
FIS1	apoptosis
FNIP2	apoptosis
FXN	apoptosis
FYN	apoptosis
FZD9	apoptosis
G0S2	apoptosis
GABARAP	apoptosis
GATA1	apoptosis
GATA4	apoptosis
GCLM	apoptosis
GDNF	apoptosis
GFRAL	apoptosis
GGCT	apoptosis
GHITM	apoptosis
GNAI2	apoptosis
GNAI3	apoptosis
GPER1	apoptosis
GPX1	apoptosis
GRINA	apoptosis
GSDME	apoptosis
GSK3A	apoptosis
GSK3B	apoptosis
GSKIP	apoptosis
GSTP1	apoptosis
GZMB	apoptosis
HDAC1	apoptosis
HERPUD1	apoptosis
HGF	apoptosis
HIC1	apoptosis
HIF1A	apoptosis
HINT1	apoptosis
HIP1	apoptosis
HIP1R	apoptosis
HIPK1	apoptosis
HIPK2	apoptosis
HMGB2	apoptosis
HMOX1	apoptosis
HNRNPK	apoptosis
HRAS	apoptosis
HRK	apoptosis
HSPA1A	apoptosis
HSPA1B	apoptosis
HSPB1	apoptosis
HTRA2	apoptosis
HTT	apoptosis
HYAL2	apoptosis
HYOU1	apoptosis
ICAM1	apoptosis
IFI16	apoptosis
IFI27	apoptosis
IFI27L1	apoptosis
IFI27L2	apoptosis
IFI6	apoptosis
IFNB1	apoptosis
IFNG	apoptosis
IGF1	apoptosis
IKBKE	apoptosis
IL12A	apoptosis
IL19	apoptosis
IL2	apoptosis
IL20RA	apoptosis
IL33	apoptosis
IL4	apoptosis
IL6R	apoptosis
IL7	apoptosis
INCA1	apoptosis
ING2	apoptosis
ING5	apoptosis
INHBA	apoptosis
INHBB	apoptosis
INS	apoptosis
ITGA6	apoptosis
ITGAM	apoptosis
ITGAV	apoptosis
ITM2C	apoptosis
ITPR1	apoptosis
ITPRIP	apoptosis
IVNS1ABP	apoptosis
JAK2	apoptosis
JMY	apoptosis
JUN	apoptosis
KDM1A	apoptosis
KITLG	apoptosis
KRT18	apoptosis
KRT8	apoptosis
LCK	apoptosis
LGALS12	apoptosis
LGALS3	apoptosis
LRRK2	apoptosis
LTBR	apoptosis
LY96	apoptosis
MADD	apoptosis
MAEL	apoptosis
MAGEA3	apoptosis
MAP2K5	apoptosis
MAP3K5	apoptosis
MAPK7	apoptosis
MAPK8	apoptosis
MAPK8IP1	apoptosis
MAPK8IP2	apoptosis
MAPK9	apoptosis
MARCHF7	apoptosis
MAZ	apoptosis
MDM2	apoptosis
MELK	apoptosis
MFF	apoptosis
MIF	apoptosis
MIR132	apoptosis
MIR15A	apoptosis
MIR16-1	apoptosis
MIR17	apoptosis
MIR198	apoptosis
MIR21	apoptosis
MIR210	apoptosis
MIR221	apoptosis
MIR222	apoptosis
MIR26B	apoptosis
MIR27B	apoptosis
MIR449A	apoptosis
MKNK2	apoptosis
MLH1	apoptosis
MLLT11	apoptosis
MMP9	apoptosis
MNT	apoptosis
MOAP1	apoptosis
MPV17L	apoptosis
MSH2	apoptosis
MSH6	apoptosis
MSX1	apoptosis
MUC1	apoptosis
MUL1	apoptosis
NACC2	apoptosis
NANOS3	apoptosis
NBN	apoptosis
NCK1	apoptosis
NCK2	apoptosis
NDUFA13	apoptosis
NDUFS3	apoptosis
NFATC4	apoptosis
NFE2L2	apoptosis
NGFR	apoptosis
NKX3-1	apoptosis
NLE1	apoptosis
NME5	apoptosis
NMT1	apoptosis
NOC2L	apoptosis
NOG	apoptosis
NOL3	apoptosis
NONO	apoptosis
NOS3	apoptosis
NOX1	apoptosis
NR4A2	apoptosis
NUPR1	apoptosis
OPA1	apoptosis
P2RX4	apoptosis
P2RX7	apoptosis
P4HB	apoptosis
PAK2	apoptosis
PAK5	apoptosis
PARK7	apoptosis
PARP1	apoptosis
PARP2	apoptosis
PAWR	apoptosis
PCGF2	apoptosis
PDCD10	apoptosis
PDCD5	apoptosis
PDCD6	apoptosis
PDIA3	apoptosis
PDK1	apoptosis
PDK2	apoptosis
PDPK1	apoptosis
PDX1	apoptosis
PEA15	apoptosis
PELI3	apoptosis
PERP	apoptosis
PF4	apoptosis
PHIP	apoptosis
PHLDA3	apoptosis
PIAS4	apoptosis
PIDD1	apoptosis
PIH1D1	apoptosis
PINK1	apoptosis
PLAGL2	apoptosis
PLAUR	apoptosis
PLEKHF1	apoptosis
PLSCR3	apoptosis
PMAIP1	apoptosis
PML	apoptosis
POLB	apoptosis
POU4F1	apoptosis
POU4F2	apoptosis
PPARD	apoptosis
PPIA	apoptosis
PPIF	apoptosis
PPM1F	apoptosis
PPP1CA	apoptosis
PPP1R13B	apoptosis
PPP1R15A	apoptosis
PPP2R1B	apoptosis
PRDX2	apoptosis
PRELID1	apoptosis
PRKCA	apoptosis
PRKCD	apoptosis
PRKDC	apoptosis
PRKN	apoptosis
PRKRA	apoptosis
PRODH	apoptosis
PSEN1	apoptosis
PSMD10	apoptosis
PSME3	apoptosis
PTEN	apoptosis
PTGIS	apoptosis
PTH	apoptosis
PTPMT1	apoptosis
PTPN1	apoptosis
PTPN2	apoptosis
PTPRC	apoptosis
PTTG1IP	apoptosis
PYCARD	apoptosis
QARS1	apoptosis
RACK1	apoptosis
RAF1	apoptosis
RB1	apoptosis
RB1CC1	apoptosis
RBCK1	apoptosis
RET	apoptosis
RFFL	apoptosis
RHOT1	apoptosis
RHOT2	apoptosis
RIPK3	apoptosis
RNF183	apoptosis
RNF186	apoptosis
RNF34	apoptosis
RNF41	apoptosis
RPL11	apoptosis
RPL26	apoptosis
RPS27L	apoptosis
RPS3	apoptosis
RPS6KB1	apoptosis
RPS7	apoptosis
RRP8	apoptosis
RTKN2	apoptosis
RTL10	apoptosis
S100A8	apoptosis
S100A9	apoptosis
SCG2	apoptosis
SCN2A	apoptosis
SCRT2	apoptosis
SELENOK	apoptosis
SELENOS	apoptosis
SENP1	apoptosis
SEPTIN4	apoptosis
SERINC3	apoptosis
SERPINE1	apoptosis
SFN	apoptosis
SFPQ	apoptosis
SFRP1	apoptosis
SFRP2	apoptosis
SGMS1	apoptosis
SGPL1	apoptosis
SGPP1	apoptosis
SH3RF1	apoptosis
SHH	apoptosis
SHISA5	apoptosis
SIAH1	apoptosis
SIAH2	apoptosis
SIRT1	apoptosis
SIVA1	apoptosis
SKIL	apoptosis
SLC25A5	apoptosis
SLC35F6	apoptosis
SLC9A3R1	apoptosis
SMAD3	apoptosis
SNAI1	apoptosis
SNW1	apoptosis
SOD1	apoptosis
SOD2	apoptosis
SORT1	apoptosis
SP100	apoptosis
SRPX	apoptosis
SST	apoptosis
SSTR3	apoptosis
ST20	apoptosis
STK24	apoptosis
STK25	apoptosis
STK3	apoptosis
STK4	apoptosis
STRADB	apoptosis
STX4	apoptosis
STYXL1	apoptosis
SYVN1	apoptosis
TAF9	apoptosis
TAF9B	apoptosis
TCF7L2	apoptosis
TERT	apoptosis
TFDP2	apoptosis
TFPT	apoptosis
TGFB1	apoptosis
TGFB2	apoptosis
TGFBR1	apoptosis
THBS1	apoptosis
TICAM1	apoptosis
TICAM2	apoptosis
TIMM50	apoptosis
TIMP3	apoptosis
TLR3	apoptosis
TLR4	apoptosis
TM2D1	apoptosis
TMBIM1	apoptosis
TMBIM6	apoptosis
TMC8	apoptosis
TMEM102	apoptosis
TMEM109	apoptosis
TMEM117	apoptosis
TMEM14A	apoptosis
TMEM161A	apoptosis
TNFAIP3	apoptosis
TNFRSF12A	apoptosis
TNFRSF1B	apoptosis
TNFRSF25	apoptosis
TNFSF12	apoptosis
TOPORS	apoptosis
TP53BP2	apoptosis
TP63	apoptosis
TP73	apoptosis
TPD52L1	apoptosis
TPT1	apoptosis
TRAF1	apoptosis
TRAF7	apoptosis
TRAP1	apoptosis
TRIAP1	apoptosis
TRIB3	apoptosis
TRIM32	apoptosis
TRIM39	apoptosis
TXNDC12	apoptosis
TYROBP	apoptosis
UACA	apoptosis
UBB	apoptosis
UBE2K	apoptosis
UBE4B	apoptosis
UBQLN1	apoptosis
UMOD	apoptosis
UNC5B	apoptosis
URI1	apoptosis
USP28	apoptosis
USP47	apoptosis
VDAC2	apoptosis
VNN1	apoptosis
WDR35	apoptosis
WNT4	apoptosis
WWOX	apoptosis
XBP1	apoptosis
YAP1	apoptosis
YBX3	apoptosis
YWHAB	apoptosis
YWHAE	apoptosis
YWHAG	apoptosis
YWHAH	apoptosis
YWHAQ	apoptosis
YWHAZ	apoptosis
ZC3HC1	apoptosis
ZDHHC3	apoptosis
ZMYND11	apoptosis
ZNF205	apoptosis
ZNF385A	apoptosis
ZNF385B	apoptosis
ZNF622	apoptosis
ZSWIM2	apoptosis
ANLN	apoptosis
ANO6	apoptosis
EMP1	apoptosis
EMP2	apoptosis
EMP3	apoptosis
LPAR1	apoptosis
LPAR3	apoptosis
MYLK	apoptosis
PMP22	apoptosis
DTX3L	apoptosis
FAM220A	apoptosis
FAM220BP	apoptosis
H2BC9	apoptosis
HSF1	apoptosis
PARP9	apoptosis
PTPRT	apoptosis
FSTL4	apoptosis
FURIN	apoptosis
HAP1	apoptosis
NTRK3	apoptosis
PCSK6	apoptosis
IRGM	apoptosis
FHOD1	apoptosis
FMNL1	apoptosis
PANX1	apoptosis
ROCK1	apoptosis
SDF4	apoptosis
TPM1	apoptosis
AMBRA1	autophagy
APOL1	autophagy
ARNT	autophagy
ARSA	autophagy
ARSB	autophagy
ATF4	autophagy
ATF6	autophagy
ATG10	autophagy
ATG12	autophagy
ATG16L1	autophagy
ATG16L2	autophagy
ATG2A	autophagy
ATG2B	autophagy
ATG3	autophagy
ATG4A	autophagy
ATG4B	autophagy
ATG4C	autophagy
ATG4D	autophagy
ATG5	autophagy
ATG7	autophagy
ATG9A	autophagy
ATG9B	autophagy
ATIC	autophagy
BAG1	autophagy
BAG3	autophagy
BAK1	autophagy
BAX	autophagy
BCL2	autophagy
BCL2L1	autophagy
BECN1	autophagy
BID	autophagy
BIRC5	autophagy
BIRC6	autophagy
BNIP1	autophagy
BNIP3	autophagy
BNIP3L	autophagy
C12orf44	autophagy
C17orf88	autophagy
CALCOCO2	autophagy
CAMKK2	autophagy
CANX	autophagy
CAPN1	autophagy
CAPN10	autophagy
CAPN2	autophagy
CAPNS1	autophagy
CASP1	autophagy
CASP3	autophagy
CASP4	autophagy
CASP8	autophagy
CCL2	autophagy
CCR2	autophagy
CD46	autophagy
CDKN1A	autophagy
CDKN1B	autophagy
CDKN2A	autophagy
CFLAR	autophagy
CHMP2B	autophagy
CHMP4B	autophagy
CLN3	autophagy
CTSB	autophagy
CTSD	autophagy
CTSL1	autophagy
CX3CL1	autophagy
CXCR4	autophagy
DAPK1	autophagy
DAPK2	autophagy
DDIT3	autophagy
DIRAS3	autophagy
DLC1	autophagy
DNAJB1	autophagy
DNAJB9	autophagy
DRAM1	autophagy
EDEM1	autophagy
EEF2	autophagy
EEF2K	autophagy
EGFR	autophagy
EIF2AK2	autophagy
EIF2AK3	autophagy
EIF2S1	autophagy
EIF4EBP1	autophagy
EIF4G1	autophagy
ERBB2	autophagy
ERN1	autophagy
ERO1L	autophagy
FADD	autophagy
FAM48A	autophagy
FAS	autophagy
FKBP1A	autophagy
FKBP1B	autophagy
FOS	autophagy
FOXO1	autophagy
FOXO3	autophagy
GAA	autophagy
GABARAP	autophagy
GABARAPL1	autophagy
GABARAPL2	autophagy
GAPDH	autophagy
GNAI3	autophagy
GNB2L1	autophagy
GOPC	autophagy
GRID1	autophagy
GRID2	autophagy
HDAC1	autophagy
HDAC6	autophagy
HGS	autophagy
HIF1A	autophagy
HSP90AB1	autophagy
HSPA5	autophagy
HSPA8	autophagy
HSPB8	autophagy
IFNG	autophagy
IKBKB	autophagy
IKBKE	autophagy
IL24	autophagy
IRGM	autophagy
ITGA3	autophagy
ITGA6	autophagy
ITGB1	autophagy
ITGB4	autophagy
ITPR1	autophagy
KIAA0226	autophagy
KIAA0652	autophagy
KIAA0831	autophagy
KIF5B	autophagy
KLHL24	autophagy
LAMP1	autophagy
LAMP2	autophagy
MAP1LC3A	autophagy
MAP1LC3B	autophagy
MAP1LC3C	autophagy
MAP2K7	autophagy
MAPK1	autophagy
MAPK3	autophagy
MAPK8	autophagy
MAPK8IP1	autophagy
MAPK9	autophagy
MBTPS2	autophagy
MLST8	autophagy
MTMR14	autophagy
MTOR	autophagy
MYC	autophagy
NAF1	autophagy
NAMPT	autophagy
NBR1	autophagy
NCKAP1	autophagy
NFE2L2	autophagy
NFKB1	autophagy
NKX2-3	autophagy
NLRC4	autophagy
NPC1	autophagy
NRG1	autophagy
NRG2	autophagy
NRG3	autophagy
P4HB	autophagy
PARK2	autophagy
PARP1	autophagy
PEA15	autophagy
PELP1	autophagy
PEX14	autophagy
PEX3	autophagy
PIK3C3	autophagy
PIK3R4	autophagy
PINK1	autophagy
PPP1R15A	autophagy
PRKAB1	autophagy
PRKAR1A	autophagy
PRKCD	autophagy
PRKCQ	autophagy
PTEN	autophagy
PTK6	autophagy
RAB11A	autophagy
RAB1A	autophagy
RAB24	autophagy
RAB33B	autophagy
RAB5A	autophagy
RAB7A	autophagy
RAC1	autophagy
RAF1	autophagy
RB1	autophagy
RB1CC1	autophagy
RELA	autophagy
RGS19	autophagy
RHEB	autophagy
RPS6KB1	autophagy
RPTOR	autophagy
SAR1A	autophagy
SERPINA1	autophagy
SESN2	autophagy
SH3GLB1	autophagy
SIRT1	autophagy
SIRT2	autophagy
SPHK1	autophagy
SPNS1	autophagy
SQSTM1	autophagy
ST13	autophagy
STK11	autophagy
TBK1	autophagy
TM9SF1	autophagy
TMEM49	autophagy
TMEM74	autophagy
TNFSF10	autophagy
TP53	autophagy
TP53INP2	autophagy
TP63	autophagy
TP73	autophagy
TSC1	autophagy
TSC2	autophagy
TUSC1	autophagy
ULK1	autophagy
ULK2	autophagy
ULK3	autophagy
USP10	autophagy
UVRAG	autophagy
VAMP3	autophagy
VAMP7	autophagy
VEGFA	autophagy
WDFY3	autophagy
WDR45	autophagy
WDR45L	autophagy
WIPI1	autophagy
WIPI2	autophagy
ZFYVE1	autophagy
CBL	lysosome-dependent cell death
CSF1R	lysosome-dependent cell death
EGF	lysosome-dependent cell death
EGFR	lysosome-dependent cell death
GRB2	lysosome-dependent cell death
MET	lysosome-dependent cell death
PDGFRA	lysosome-dependent cell death
PRKCA	lysosome-dependent cell death
PRKCB	lysosome-dependent cell death
SH3GLB1	lysosome-dependent cell death
SH3GLB2	lysosome-dependent cell death
SH3KBP1	lysosome-dependent cell death
ARL8B	lysosome-dependent cell death
ATP13A2	lysosome-dependent cell death
CLN3	lysosome-dependent cell death
PIP4K2A	lysosome-dependent cell death
PIP4K2B	lysosome-dependent cell death
PLEKHM1	lysosome-dependent cell death
RUBCNL	lysosome-dependent cell death
TOM1	lysosome-dependent cell death
VPS39	lysosome-dependent cell death
ATG5	lysosome-dependent cell death
BAG3	lysosome-dependent cell death
CLU	lysosome-dependent cell death
CTSA	lysosome-dependent cell death
EEF1A1	lysosome-dependent cell death
EEF1A2	lysosome-dependent cell death
GFAP	lysosome-dependent cell death
HSP90AA1	lysosome-dependent cell death
HSPA8	lysosome-dependent cell death
LAMP2	lysosome-dependent cell death
PLK3	lysosome-dependent cell death
SNCA	lysosome-dependent cell death
SNRNP70	lysosome-dependent cell death
STUB1	lysosome-dependent cell death
SYNPO2	lysosome-dependent cell death
BECN1	lysosome-dependent cell death
BECN2	lysosome-dependent cell death
CHMP1A	lysosome-dependent cell death
CHMP1B	lysosome-dependent cell death
CHMP2A	lysosome-dependent cell death
CHMP2B	lysosome-dependent cell death
CHMP3	lysosome-dependent cell death
CHMP4A	lysosome-dependent cell death
CHMP4B	lysosome-dependent cell death
CHMP4BP1	lysosome-dependent cell death
CHMP4C	lysosome-dependent cell death
CHMP5	lysosome-dependent cell death
CHMP6	lysosome-dependent cell death
CHMP7	lysosome-dependent cell death
HGS	lysosome-dependent cell death
LEPROT	lysosome-dependent cell death
LEPROTL1	lysosome-dependent cell death
MVB12A	lysosome-dependent cell death
PIK3R4	lysosome-dependent cell death
PTPN23	lysosome-dependent cell death
SNF8	lysosome-dependent cell death
STAM	lysosome-dependent cell death
STAM2	lysosome-dependent cell death
TMEM50A	lysosome-dependent cell death
TMEM50B	lysosome-dependent cell death
TSG101	lysosome-dependent cell death
UBAP1	lysosome-dependent cell death
VPS25	lysosome-dependent cell death
VPS28	lysosome-dependent cell death
VPS36	lysosome-dependent cell death
VPS37A	lysosome-dependent cell death
VPS37B	lysosome-dependent cell death
VPS37C	lysosome-dependent cell death
VPS37D	lysosome-dependent cell death
VPS4A	lysosome-dependent cell death
VPS4B	lysosome-dependent cell death
VTA1	lysosome-dependent cell death
ATP10B	lysosome-dependent cell death
LAPTM4B	lysosome-dependent cell death
LAPTM5	lysosome-dependent cell death
MT3	lysosome-dependent cell death
ACR	lysosome-dependent cell death
B4GALT1	lysosome-dependent cell death
DKKL1	lysosome-dependent cell death
HEXB	lysosome-dependent cell death
HYAL3	lysosome-dependent cell death
PITHD1	lysosome-dependent cell death
PPP3R2	lysosome-dependent cell death
SMCP	lysosome-dependent cell death
TNP2	lysosome-dependent cell death
AP3D1	lysosome-dependent cell death
CACNG2	lysosome-dependent cell death
CACNG3	lysosome-dependent cell death
CACNG4	lysosome-dependent cell death
CACNG5	lysosome-dependent cell death
CACNG7	lysosome-dependent cell death
CACNG8	lysosome-dependent cell death
GRN	lysosome-dependent cell death
SCARB2	lysosome-dependent cell death
TMEM106B	lysosome-dependent cell death
TREX1	lysosome-dependent cell death
ATG16L1	lysosome-dependent cell death
CALCOCO2	lysosome-dependent cell death
LGALS8	lysosome-dependent cell death
LRSAM1	lysosome-dependent cell death
MAPK3	lysosome-dependent cell death
NOD1	lysosome-dependent cell death
NOD2	lysosome-dependent cell death
OPTN	lysosome-dependent cell death
RIPK2	lysosome-dependent cell death
RNF213	lysosome-dependent cell death
RNF31	lysosome-dependent cell death
TBK1	lysosome-dependent cell death
WIPI2	lysosome-dependent cell death
AP3B1	lysosome-dependent cell death
AP3M1	lysosome-dependent cell death
AP4M1	lysosome-dependent cell death
ATG14	lysosome-dependent cell death
GCC2	lysosome-dependent cell death
GGA3	lysosome-dependent cell death
GNPTAB	lysosome-dependent cell death
GNPTG	lysosome-dependent cell death
LHCGR	lysosome-dependent cell death
M6PR	lysosome-dependent cell death
NAGPA	lysosome-dependent cell death
NCOA4	lysosome-dependent cell death
NEDD4	lysosome-dependent cell death
PIK3C3	lysosome-dependent cell death
PXK	lysosome-dependent cell death
RAB7A	lysosome-dependent cell death
SNX16	lysosome-dependent cell death
SORL1	lysosome-dependent cell death
SORT1	lysosome-dependent cell death
VPS53	lysosome-dependent cell death
VPS54	lysosome-dependent cell death
WASH3P	lysosome-dependent cell death
ZFYVE16	lysosome-dependent cell death
ACRBP	lysosome-dependent cell death
ATP8B3	lysosome-dependent cell death
BSG	lysosome-dependent cell death
CAV1	lysosome-dependent cell death
CAV2	lysosome-dependent cell death
CCDC136	lysosome-dependent cell death
CD46	lysosome-dependent cell death
CFAP65	lysosome-dependent cell death
DCST1	lysosome-dependent cell death
DCST2	lysosome-dependent cell death
EQTN	lysosome-dependent cell death
FAM170B	lysosome-dependent cell death
FLOT2	lysosome-dependent cell death
IZUMO1	lysosome-dependent cell death
MFGE8	lysosome-dependent cell death
PCSK4	lysosome-dependent cell death
PLA1A	lysosome-dependent cell death
RAB6A	lysosome-dependent cell death
RND2	lysosome-dependent cell death
SERPINA5	lysosome-dependent cell death
SPACA1	lysosome-dependent cell death
SPACA3	lysosome-dependent cell death
SPACA6	lysosome-dependent cell death
TEKT3	lysosome-dependent cell death
TEX101	lysosome-dependent cell death
TMEM190	lysosome-dependent cell death
TMEM225	lysosome-dependent cell death
TMEM95	lysosome-dependent cell death
TRIP11	lysosome-dependent cell death
VPS13B	lysosome-dependent cell death
ZPBP	lysosome-dependent cell death
ACHE	lysosome-dependent cell death
ACKR3	lysosome-dependent cell death
ADM	lysosome-dependent cell death
AHI1	lysosome-dependent cell death
ANGPT1	lysosome-dependent cell death
ANKRD13A	lysosome-dependent cell death
ANKRD13B	lysosome-dependent cell death
ANKRD13D	lysosome-dependent cell death
ANXA2	lysosome-dependent cell death
AP2A1	lysosome-dependent cell death
AP2A2	lysosome-dependent cell death
AP2B1	lysosome-dependent cell death
AP2M1	lysosome-dependent cell death
AP2S1	lysosome-dependent cell death
APELA	lysosome-dependent cell death
APLN	lysosome-dependent cell death
ARC	lysosome-dependent cell death
ARF1	lysosome-dependent cell death
ARR3	lysosome-dependent cell death
ARRB1	lysosome-dependent cell death
ARRB2	lysosome-dependent cell death
ATAD1	lysosome-dependent cell death
ATXN2	lysosome-dependent cell death
CALCRL	lysosome-dependent cell death
CALY	lysosome-dependent cell death
CAV3	lysosome-dependent cell death
CD36	lysosome-dependent cell death
CD63	lysosome-dependent cell death
CD81	lysosome-dependent cell death
CD9	lysosome-dependent cell death
CEACAM1	lysosome-dependent cell death
CLTC	lysosome-dependent cell death
CNTN2	lysosome-dependent cell death
CXCL8	lysosome-dependent cell death
CXCR1	lysosome-dependent cell death
CXCR2	lysosome-dependent cell death
DKK1	lysosome-dependent cell death
DLG4	lysosome-dependent cell death
DNM1	lysosome-dependent cell death
DNM2	lysosome-dependent cell death
DNM3	lysosome-dependent cell death
DRD2	lysosome-dependent cell death
DRD3	lysosome-dependent cell death
DRD4	lysosome-dependent cell death
DTNBP1	lysosome-dependent cell death
EFNB2	lysosome-dependent cell death
ENTREP1	lysosome-dependent cell death
EZR	lysosome-dependent cell death
FCER1G	lysosome-dependent cell death
FLOT1	lysosome-dependent cell death
FMR1	lysosome-dependent cell death
GH1	lysosome-dependent cell death
GREM1	lysosome-dependent cell death
GRIA1	lysosome-dependent cell death
GRK2	lysosome-dependent cell death
GRK3	lysosome-dependent cell death
GRK4	lysosome-dependent cell death
GSG1L	lysosome-dependent cell death
GTF2H2	lysosome-dependent cell death
HIP1	lysosome-dependent cell death
HPCA	lysosome-dependent cell death
HTR1B	lysosome-dependent cell death
HTR2B	lysosome-dependent cell death
INSR	lysosome-dependent cell death
ITGB1	lysosome-dependent cell death
ITGB2	lysosome-dependent cell death
ITGB3	lysosome-dependent cell death
LDLRAP1	lysosome-dependent cell death
LILRB1	lysosome-dependent cell death
LILRB4	lysosome-dependent cell death
LMBRD1	lysosome-dependent cell death
LPAR1	lysosome-dependent cell death
LRP1	lysosome-dependent cell death
LRPAP1	lysosome-dependent cell death
LRRTM1	lysosome-dependent cell death
LRRTM2	lysosome-dependent cell death
MAGI2	lysosome-dependent cell death
MIR199A1	lysosome-dependent cell death
MKLN1	lysosome-dependent cell death
MTMR2	lysosome-dependent cell death
NECAB2	lysosome-dependent cell death
NTF3	lysosome-dependent cell death
NUMB	lysosome-dependent cell death
OPHN1	lysosome-dependent cell death
PCSK9	lysosome-dependent cell death
PICALM	lysosome-dependent cell death
PICK1	lysosome-dependent cell death
PLCG2	lysosome-dependent cell death
PPP3R1	lysosome-dependent cell death
RAB31	lysosome-dependent cell death
RAB5A	lysosome-dependent cell death
RALA	lysosome-dependent cell death
RALB	lysosome-dependent cell death
RAMP1	lysosome-dependent cell death
RAMP2	lysosome-dependent cell death
RAMP3	lysosome-dependent cell death
RIN3	lysosome-dependent cell death
RSPO1	lysosome-dependent cell death
SAG	lysosome-dependent cell death
SCRIB	lysosome-dependent cell death
SCYL2	lysosome-dependent cell death
SDCBP	lysosome-dependent cell death
SELE	lysosome-dependent cell death
SFRP4	lysosome-dependent cell death
SNAP25	lysosome-dependent cell death
SNX1	lysosome-dependent cell death
SYK	lysosome-dependent cell death
TBC1D5	lysosome-dependent cell death
TFRC	lysosome-dependent cell death
UBQLN2	lysosome-dependent cell death
VAC14	lysosome-dependent cell death
VEGFA	lysosome-dependent cell death
WDR54	lysosome-dependent cell death
WNT3A	lysosome-dependent cell death
ACBD5	lysosome-dependent cell death
ADRB2	lysosome-dependent cell death
AKT1	lysosome-dependent cell death
AMBRA1	lysosome-dependent cell death
ARFIP2	lysosome-dependent cell death
ATG10	lysosome-dependent cell death
ATG101	lysosome-dependent cell death
ATG12	lysosome-dependent cell death
ATG13	lysosome-dependent cell death
ATG16L2	lysosome-dependent cell death
ATG2A	lysosome-dependent cell death
ATG2B	lysosome-dependent cell death
ATG3	lysosome-dependent cell death
ATG4B	lysosome-dependent cell death
ATG4D	lysosome-dependent cell death
ATG7	lysosome-dependent cell death
ATG9A	lysosome-dependent cell death
ATG9B	lysosome-dependent cell death
ATM	lysosome-dependent cell death
ATP2A2	lysosome-dependent cell death
ATP6V0A1	lysosome-dependent cell death
ATP6V0A2	lysosome-dependent cell death
ATP6V0B	lysosome-dependent cell death
ATP6V0C	lysosome-dependent cell death
ATP6V0D1	lysosome-dependent cell death
ATP6V0D2	lysosome-dependent cell death
ATP6V0E1	lysosome-dependent cell death
ATP6V0E2	lysosome-dependent cell death
ATP6V1A	lysosome-dependent cell death
ATP6V1B1	lysosome-dependent cell death
ATP6V1B2	lysosome-dependent cell death
ATP6V1C1	lysosome-dependent cell death
ATP6V1C2	lysosome-dependent cell death
ATP6V1D	lysosome-dependent cell death
ATP6V1E1	lysosome-dependent cell death
ATP6V1E2	lysosome-dependent cell death
ATP6V1G1	lysosome-dependent cell death
ATP6V1G2	lysosome-dependent cell death
ATP6V1H	lysosome-dependent cell death
AUP1	lysosome-dependent cell death
BNIP3	lysosome-dependent cell death
BNIP3L	lysosome-dependent cell death
C9orf72	lysosome-dependent cell death
CALM1	lysosome-dependent cell death
CALR	lysosome-dependent cell death
CAPN1	lysosome-dependent cell death
CAPNS1	lysosome-dependent cell death
CASP3	lysosome-dependent cell death
CDC37	lysosome-dependent cell death
CDK5	lysosome-dependent cell death
CDK5R1	lysosome-dependent cell death
CERS1	lysosome-dependent cell death
CLEC16A	lysosome-dependent cell death
CRY1	lysosome-dependent cell death
CTSD	lysosome-dependent cell death
DCN	lysosome-dependent cell death
DDRGK1	lysosome-dependent cell death
EHMT2	lysosome-dependent cell death
EI24	lysosome-dependent cell death
ELAPOR1	lysosome-dependent cell death
EMC6	lysosome-dependent cell death
EPG5	lysosome-dependent cell death
EPM2A	lysosome-dependent cell death
ERN1	lysosome-dependent cell death
EXOC1	lysosome-dependent cell death
EXOC4	lysosome-dependent cell death
EXOC7	lysosome-dependent cell death
EXOC8	lysosome-dependent cell death
FEZ1	lysosome-dependent cell death
FEZ2	lysosome-dependent cell death
FYCO1	lysosome-dependent cell death
GAA	lysosome-dependent cell death
GABARAP	lysosome-dependent cell death
GABARAPL1	lysosome-dependent cell death
GABARAPL2	lysosome-dependent cell death
GABARAPL3	lysosome-dependent cell death
GAPDH	lysosome-dependent cell death
GBA1	lysosome-dependent cell death
GNAI3	lysosome-dependent cell death
GPSM1	lysosome-dependent cell death
HDAC10	lysosome-dependent cell death
HDAC6	lysosome-dependent cell death
HIF1A	lysosome-dependent cell death
HMOX1	lysosome-dependent cell death
HSPB8	lysosome-dependent cell death
HTRA2	lysosome-dependent cell death
HTT	lysosome-dependent cell death
HUWE1	lysosome-dependent cell death
IFT20	lysosome-dependent cell death
IFT88	lysosome-dependent cell death
IKBKG	lysosome-dependent cell death
IL4	lysosome-dependent cell death
ILRUN	lysosome-dependent cell death
IRGM	lysosome-dependent cell death
KDR	lysosome-dependent cell death
KLHL3	lysosome-dependent cell death
LACRT	lysosome-dependent cell death
LARP1	lysosome-dependent cell death
LIX1	lysosome-dependent cell death
LIX1L	lysosome-dependent cell death
LRBA	lysosome-dependent cell death
LRRK2	lysosome-dependent cell death
LZTS1	lysosome-dependent cell death
MAP1LC3A	lysosome-dependent cell death
MAP1LC3B	lysosome-dependent cell death
MAP1LC3B2	lysosome-dependent cell death
MAP1LC3C	lysosome-dependent cell death
MAP3K7	lysosome-dependent cell death
MAPK8	lysosome-dependent cell death
MCOLN1	lysosome-dependent cell death
MFN2	lysosome-dependent cell death
MFSD8	lysosome-dependent cell death
MOAP1	lysosome-dependent cell death
MTM1	lysosome-dependent cell death
MTMR14	lysosome-dependent cell death
MTMR3	lysosome-dependent cell death
MTMR8	lysosome-dependent cell death
MTOR	lysosome-dependent cell death
NBR1	lysosome-dependent cell death
NPC1	lysosome-dependent cell death
NRBP2	lysosome-dependent cell death
NSFL1C	lysosome-dependent cell death
NUPR1	lysosome-dependent cell death
OGT	lysosome-dependent cell death
PACS2	lysosome-dependent cell death
PAFAH1B2	lysosome-dependent cell death
PEX2	lysosome-dependent cell death
PEX5	lysosome-dependent cell death
PGAM5	lysosome-dependent cell death
PHB2	lysosome-dependent cell death
PHF23	lysosome-dependent cell death
PIK3C2B	lysosome-dependent cell death
PIK3CA	lysosome-dependent cell death
PIKFYVE	lysosome-dependent cell death
PINK1	lysosome-dependent cell death
PIP4K2C	lysosome-dependent cell death
PJVK	lysosome-dependent cell death
PLAA	lysosome-dependent cell death
POLDIP2	lysosome-dependent cell death
PRKAA2	lysosome-dependent cell death
PRKACA	lysosome-dependent cell death
PRKN	lysosome-dependent cell death
PSEN1	lysosome-dependent cell death
QSOX1	lysosome-dependent cell death
RAB19	lysosome-dependent cell death
RAB1A	lysosome-dependent cell death
RAB1B	lysosome-dependent cell death
RAB1C	lysosome-dependent cell death
RAB23	lysosome-dependent cell death
RAB33B	lysosome-dependent cell death
RAB3GAP1	lysosome-dependent cell death
RAB3GAP2	lysosome-dependent cell death
RAB43	lysosome-dependent cell death
RB1CC1	lysosome-dependent cell death
RETREG1	lysosome-dependent cell death
RETREG2	lysosome-dependent cell death
RETREG3	lysosome-dependent cell death
RHEB	lysosome-dependent cell death
RIMOC1	lysosome-dependent cell death
RNF41	lysosome-dependent cell death
RNF5	lysosome-dependent cell death
RUBCN	lysosome-dependent cell death
RUFY4	lysosome-dependent cell death
SCFD1	lysosome-dependent cell death
SCOC	lysosome-dependent cell death
SEC22B	lysosome-dependent cell death
SESN1	lysosome-dependent cell death
SESN2	lysosome-dependent cell death
SESN3	lysosome-dependent cell death
SIRT1	lysosome-dependent cell death
SLC25A4	lysosome-dependent cell death
SLC25A5	lysosome-dependent cell death
SMCR8	lysosome-dependent cell death
SMURF1	lysosome-dependent cell death
SNAP29	lysosome-dependent cell death
SNAPIN	lysosome-dependent cell death
SNX14	lysosome-dependent cell death
SNX18	lysosome-dependent cell death
SNX30	lysosome-dependent cell death
SNX32	lysosome-dependent cell death
SNX4	lysosome-dependent cell death
SNX5	lysosome-dependent cell death
SNX6	lysosome-dependent cell death
SNX7	lysosome-dependent cell death
SPATA33	lysosome-dependent cell death
SPG11	lysosome-dependent cell death
SPTLC1	lysosome-dependent cell death
SPTLC2	lysosome-dependent cell death
SQSTM1	lysosome-dependent cell death
SRC	lysosome-dependent cell death
STBD1	lysosome-dependent cell death
STING1	lysosome-dependent cell death
STK3	lysosome-dependent cell death
STX12	lysosome-dependent cell death
STX17	lysosome-dependent cell death
SUPT5H	lysosome-dependent cell death
TAFAZZIN	lysosome-dependent cell death
TBC1D12	lysosome-dependent cell death
TBC1D14	lysosome-dependent cell death
TBC1D25	lysosome-dependent cell death
TCIRG1	lysosome-dependent cell death
TECPR1	lysosome-dependent cell death
TEX264	lysosome-dependent cell death
TGFB1	lysosome-dependent cell death
TIGAR	lysosome-dependent cell death
TMEM39A	lysosome-dependent cell death
TMEM41B	lysosome-dependent cell death
TMEM74	lysosome-dependent cell death
TOMM7	lysosome-dependent cell death
TP53	lysosome-dependent cell death
TP53INP1	lysosome-dependent cell death
TP53INP2	lysosome-dependent cell death
TRIM13	lysosome-dependent cell death
TSC1	lysosome-dependent cell death
TSC2	lysosome-dependent cell death
UBA5	lysosome-dependent cell death
UBQLN1	lysosome-dependent cell death
UBQLN4	lysosome-dependent cell death
UBXN2A	lysosome-dependent cell death
UBXN2B	lysosome-dependent cell death
UBXN6	lysosome-dependent cell death
UCHL1	lysosome-dependent cell death
UFC1	lysosome-dependent cell death
UFL1	lysosome-dependent cell death
UFM1	lysosome-dependent cell death
ULK1	lysosome-dependent cell death
ULK2	lysosome-dependent cell death
ULK3	lysosome-dependent cell death
USP30	lysosome-dependent cell death
USP36	lysosome-dependent cell death
UVRAG	lysosome-dependent cell death
VAMP7	lysosome-dependent cell death
VAMP8	lysosome-dependent cell death
VCP	lysosome-dependent cell death
VDAC1	lysosome-dependent cell death
VHL	lysosome-dependent cell death
VIPAS39	lysosome-dependent cell death
VMP1	lysosome-dependent cell death
VPS13C	lysosome-dependent cell death
VPS13D	lysosome-dependent cell death
VPS16	lysosome-dependent cell death
VPS26A	lysosome-dependent cell death
VPS26B	lysosome-dependent cell death
VPS33A	lysosome-dependent cell death
VPS33B	lysosome-dependent cell death
VPS35	lysosome-dependent cell death
VPS41	lysosome-dependent cell death
VTI1A	lysosome-dependent cell death
VTI1B	lysosome-dependent cell death
WAC	lysosome-dependent cell death
WDFY3	lysosome-dependent cell death
WDR24	lysosome-dependent cell death
WDR45	lysosome-dependent cell death
WDR45B	lysosome-dependent cell death
WDR81	lysosome-dependent cell death
WIPI1	lysosome-dependent cell death
YOD1	lysosome-dependent cell death
ZFYVE1	lysosome-dependent cell death
ZFYVE26	lysosome-dependent cell death
FTH1	lysosome-dependent cell death
FTL	lysosome-dependent cell death
LAMP1	lysosome-dependent cell death
BLOC1S1	lysosome-dependent cell death
BLOC1S2	lysosome-dependent cell death
BORCS5	lysosome-dependent cell death
BORCS6	lysosome-dependent cell death
KXD1	lysosome-dependent cell death
ABCA2	lysosome-dependent cell death
CLN5	lysosome-dependent cell death
CORO1A	lysosome-dependent cell death
CTNS	lysosome-dependent cell death
LAMP3	lysosome-dependent cell death
MYO7A	lysosome-dependent cell death
SLC17A5	lysosome-dependent cell death
TRIM23	lysosome-dependent cell death
ANKRD27	lysosome-dependent cell death
ARSB	lysosome-dependent cell death
AZU1	lysosome-dependent cell death
BCL10	lysosome-dependent cell death
CTSC	lysosome-dependent cell death
CTSF	lysosome-dependent cell death
CYLC1	lysosome-dependent cell death
DNASE2	lysosome-dependent cell death
GALC	lysosome-dependent cell death
GLA	lysosome-dependent cell death
HLA-DOB	lysosome-dependent cell death
HLA-DRA	lysosome-dependent cell death
HPS1	lysosome-dependent cell death
HPS4	lysosome-dependent cell death
HYAL2	lysosome-dependent cell death
IFI30	lysosome-dependent cell death
KCNE1	lysosome-dependent cell death
KCNE2	lysosome-dependent cell death
KNL1	lysosome-dependent cell death
LIPA	lysosome-dependent cell death
LRP2	lysosome-dependent cell death
MPO	lysosome-dependent cell death
NAGLU	lysosome-dependent cell death
NEU4	lysosome-dependent cell death
NPC2	lysosome-dependent cell death
PPT1	lysosome-dependent cell death
RAB14	lysosome-dependent cell death
RAB9A	lysosome-dependent cell death
SFTPD	lysosome-dependent cell death
SRGN	lysosome-dependent cell death
STS	lysosome-dependent cell death
TIAL1	lysosome-dependent cell death
TOM1L1	lysosome-dependent cell death
TPP1	lysosome-dependent cell death
TSPAN8	lysosome-dependent cell death
TYR	lysosome-dependent cell death
USE1	lysosome-dependent cell death
USP4	lysosome-dependent cell death
USP5	lysosome-dependent cell death
USP6	lysosome-dependent cell death
VAMP4	lysosome-dependent cell death
VPS45	lysosome-dependent cell death
AP1B1	lysosome-dependent cell death
AP1G1	lysosome-dependent cell death
AP1G2	lysosome-dependent cell death
AP1M1	lysosome-dependent cell death
AP1M2	lysosome-dependent cell death
AP1S1	lysosome-dependent cell death
AP1S2	lysosome-dependent cell death
AP1S3	lysosome-dependent cell death
AP4B1	lysosome-dependent cell death
AP4E1	lysosome-dependent cell death
AP4S1	lysosome-dependent cell death
APP	lysosome-dependent cell death
CLTA	lysosome-dependent cell death
CLTB	lysosome-dependent cell death
CLVS1	lysosome-dependent cell death
CLVS2	lysosome-dependent cell death
CTSZ	lysosome-dependent cell death
DNAJC6	lysosome-dependent cell death
GNS	lysosome-dependent cell death
SH3GL2	lysosome-dependent cell death
TXNDC5	lysosome-dependent cell death
VAMP2	lysosome-dependent cell death
GNLY	lysosome-dependent cell death
GZMB	lysosome-dependent cell death
GZMH	lysosome-dependent cell death
NKG7	lysosome-dependent cell death
PRF1	lysosome-dependent cell death
RNF19B	lysosome-dependent cell death
SERPINB1	lysosome-dependent cell death
STXBP2	lysosome-dependent cell death
BORCS7	lysosome-dependent cell death
BORCS8	lysosome-dependent cell death
ADAM8	lysosome-dependent cell death
CRHBP	lysosome-dependent cell death
NCF1	lysosome-dependent cell death
NCF2	lysosome-dependent cell death
NCF4	lysosome-dependent cell death
PLA2G5	lysosome-dependent cell death
ABCB9	lysosome-dependent cell death
ACP2	lysosome-dependent cell death
ACP5	lysosome-dependent cell death
AGA	lysosome-dependent cell death
AP3B2	lysosome-dependent cell death
AP3M2	lysosome-dependent cell death
AP3S1	lysosome-dependent cell death
AP3S2	lysosome-dependent cell death
ARSA	lysosome-dependent cell death
ARSG	lysosome-dependent cell death
ASAH1	lysosome-dependent cell death
ATP6AP1	lysosome-dependent cell death
ATP6V0A4	lysosome-dependent cell death
CD164	lysosome-dependent cell death
CD68	lysosome-dependent cell death
CLTCL1	lysosome-dependent cell death
CTSB	lysosome-dependent cell death
CTSE	lysosome-dependent cell death
CTSG	lysosome-dependent cell death
CTSH	lysosome-dependent cell death
CTSK	lysosome-dependent cell death
CTSL	lysosome-dependent cell death
CTSO	lysosome-dependent cell death
CTSS	lysosome-dependent cell death
CTSV	lysosome-dependent cell death
CTSW	lysosome-dependent cell death
DNASE2B	lysosome-dependent cell death
ENTPD4	lysosome-dependent cell death
FUCA1	lysosome-dependent cell death
GALNS	lysosome-dependent cell death
GGA1	lysosome-dependent cell death
GGA2	lysosome-dependent cell death
GLB1	lysosome-dependent cell death
GM2A	lysosome-dependent cell death
GUSB	lysosome-dependent cell death
HEXA	lysosome-dependent cell death
HGSNAT	lysosome-dependent cell death
HYAL1	lysosome-dependent cell death
IDS	lysosome-dependent cell death
IDUA	lysosome-dependent cell death
IGF2R	lysosome-dependent cell death
LAPTM4A	lysosome-dependent cell death
LGMN	lysosome-dependent cell death
MAN2B1	lysosome-dependent cell death
MANBA	lysosome-dependent cell death
NAGA	lysosome-dependent cell death
NAPSA	lysosome-dependent cell death
NEU1	lysosome-dependent cell death
PLA2G15	lysosome-dependent cell death
PPT2	lysosome-dependent cell death
PSAP	lysosome-dependent cell death
PSAPL1	lysosome-dependent cell death
SGSH	lysosome-dependent cell death
SLC11A1	lysosome-dependent cell death
SLC11A2	lysosome-dependent cell death
SMPD1	lysosome-dependent cell death
SUMF1	lysosome-dependent cell death
ACAP1	lysosome-dependent cell death
ACAP2	lysosome-dependent cell death
ACAP3	lysosome-dependent cell death
ADRB1	lysosome-dependent cell death
ADRB3	lysosome-dependent cell death
AGAP1	lysosome-dependent cell death
AGAP2	lysosome-dependent cell death
ARAP1	lysosome-dependent cell death
ARAP2	lysosome-dependent cell death
ARAP3	lysosome-dependent cell death
ARF6	lysosome-dependent cell death
ARFGAP1	lysosome-dependent cell death
ARFGAP2	lysosome-dependent cell death
ARFGAP3	lysosome-dependent cell death
ASAP1	lysosome-dependent cell death
ASAP2	lysosome-dependent cell death
ASAP3	lysosome-dependent cell death
CBLB	lysosome-dependent cell death
CBLC	lysosome-dependent cell death
CCR5	lysosome-dependent cell death
CDC42	lysosome-dependent cell death
CXCR4	lysosome-dependent cell death
DAB2	lysosome-dependent cell death
DNM1L	lysosome-dependent cell death
EEA1	lysosome-dependent cell death
EHD1	lysosome-dependent cell death
EHD2	lysosome-dependent cell death
EHD3	lysosome-dependent cell death
EHD4	lysosome-dependent cell death
EPN1	lysosome-dependent cell death
EPN2	lysosome-dependent cell death
EPN3	lysosome-dependent cell death
EPS15	lysosome-dependent cell death
ERBB3	lysosome-dependent cell death
ERBB4	lysosome-dependent cell death
F2R	lysosome-dependent cell death
FGFR2	lysosome-dependent cell death
FGFR3	lysosome-dependent cell death
FGFR4	lysosome-dependent cell death
FLT1	lysosome-dependent cell death
GIT1	lysosome-dependent cell death
GIT2	lysosome-dependent cell death
GRK1	lysosome-dependent cell death
GRK5	lysosome-dependent cell death
GRK6	lysosome-dependent cell death
GRK7	lysosome-dependent cell death
HLA-A	lysosome-dependent cell death
HLA-B	lysosome-dependent cell death
HLA-C	lysosome-dependent cell death
HLA-E	lysosome-dependent cell death
HLA-F	lysosome-dependent cell death
HLA-G	lysosome-dependent cell death
HRAS	lysosome-dependent cell death
HSPA1A	lysosome-dependent cell death
HSPA1B	lysosome-dependent cell death
HSPA1L	lysosome-dependent cell death
HSPA2	lysosome-dependent cell death
HSPA6	lysosome-dependent cell death
IGF1R	lysosome-dependent cell death
IL2RA	lysosome-dependent cell death
IL2RB	lysosome-dependent cell death
IL2RG	lysosome-dependent cell death
IQSEC1	lysosome-dependent cell death
IQSEC2	lysosome-dependent cell death
IQSEC3	lysosome-dependent cell death
ITCH	lysosome-dependent cell death
KIT	lysosome-dependent cell death
LDLR	lysosome-dependent cell death
MDM2	lysosome-dependent cell death
MVB12B	lysosome-dependent cell death
NEDD4L	lysosome-dependent cell death
NTRK1	lysosome-dependent cell death
PARD3	lysosome-dependent cell death
PARD6A	lysosome-dependent cell death
PARD6B	lysosome-dependent cell death
PARD6G	lysosome-dependent cell death
PDCD6IP	lysosome-dependent cell death
PIP5K1A	lysosome-dependent cell death
PIP5K1B	lysosome-dependent cell death
PIP5K1C	lysosome-dependent cell death
PLD1	lysosome-dependent cell death
PLD2	lysosome-dependent cell death
PRKCI	lysosome-dependent cell death
PRKCZ	lysosome-dependent cell death
PSD	lysosome-dependent cell death
PSD2	lysosome-dependent cell death
PSD3	lysosome-dependent cell death
PSD4	lysosome-dependent cell death
RAB11A	lysosome-dependent cell death
RAB11B	lysosome-dependent cell death
RAB11FIP1	lysosome-dependent cell death
RAB11FIP2	lysosome-dependent cell death
RAB11FIP3	lysosome-dependent cell death
RAB11FIP4	lysosome-dependent cell death
RAB11FIP5	lysosome-dependent cell death
RAB22A	lysosome-dependent cell death
RAB4A	lysosome-dependent cell death
RAB5B	lysosome-dependent cell death
RAB5C	lysosome-dependent cell death
RABEP1	lysosome-dependent cell death
RBSN	lysosome-dependent cell death
RET	lysosome-dependent cell death
RUFY1	lysosome-dependent cell death
SH3GL1	lysosome-dependent cell death
SH3GL3	lysosome-dependent cell death
SMAP1	lysosome-dependent cell death
SMAP2	lysosome-dependent cell death
SMURF2	lysosome-dependent cell death
STAMBP	lysosome-dependent cell death
TRAF6	lysosome-dependent cell death
USP8	lysosome-dependent cell death
WWP1	lysosome-dependent cell death
