# Supplementary material for: Programmed Cell Death-Related Gene Signature Associated with Prognosis and Immune Infiltration and the Roles of HMOX1 in the Proliferation and Apoptosis were Investigated in Uveal Melanoma
Source: Genes Genomics. 2024 May 20;46(7):785–801. doi: 10.1007/s13258-024-01521-x (PMC11208274; doi:10.1007/s13258-024-01521-x)
Supplement: Supplementary file 5 — Supplementary file5 (XLSX 10 KB) [file 13258_2024_1521_MOESM5_ESM.xlsx]

## Sheet: cor_text.TIDE
Supplementary Table 2. Correlation between TIDE scores and prognostic genes in risk model
Genes	TIDE scores	Correlation coefficient	P value
CD38	TIDE scores	-0.86349	4.0623e-24
TYROBP	TIDE scores	-0.824103	3.11309e-20
CDH1	TIDE scores	-0.203638	0.070023
BCL3	TIDE scores	-0.612184	2.88279e-09
HMOX1	TIDE scores	-0.670791	3.24904e-11
CTSC	TIDE scores	-0.537928	3.68842e-07
CD5	TIDE scores	-0.913427	4.17376e-31
CCR5	TIDE scores	-0.902648	2.46891e-29
