# Supplementary material for: Programmed Cell Death-Related Gene Signature Associated with Prognosis and Immune Infiltration and the Roles of HMOX1 in the Proliferation and Apoptosis were Investigated in Uveal Melanoma
Source: Genes Genomics. 2024 May 20;46(7):785–801. doi: 10.1007/s13258-024-01521-x (PMC11208274; doi:10.1007/s13258-024-01521-x)
Supplement: Supplementary file 6 — Supplementary file6 (XLSX 9 KB) [file 13258_2024_1521_MOESM6_ESM.xlsx]

## Sheet: Sheet1
Supplementary Table 3. The Receiver operating characteristic results of prognostic genes in risk model
Genes	AUC
CD38	0.7391
TYROBP	0.7094
CDH1	0.923
HMOX1	0.9024
BCL3	0.867
CTSC	0.7892
CD5	0.7234
CCR5	0.7418
