# Supplementary material for: Programmed Cell Death-Related Gene Signature Associated with Prognosis and Immune Infiltration and the Roles of HMOX1 in the Proliferation and Apoptosis were Investigated in Uveal Melanoma
Source: Genes Genomics. 2024 May 20;46(7):785–801. doi: 10.1007/s13258-024-01521-x (PMC11208274; doi:10.1007/s13258-024-01521-x)
Supplement: Supplementary file 7 — Supplementary file7 (XLSX 14 KB) [file 13258_2024_1521_MOESM7_ESM.xlsx]

## Sheet: Sheet1
Supplementary Table 4. Correlation between immune cells and genes in risk model
Genes	Immune cells	r	P value
CD38	aDC	0.694163	3.22942e-12
TYROBP	aDC	0.905821	1.38385e-29
CDH1	aDC	0.220455	0.0530406
BCL3	aDC	0.57654	4.24613e-08
HMOX1	aDC	0.748402	7.34065e-15
CTSC	aDC	0.493397	5.12295e-06
CD5	aDC	0.8214	9.39839e-20
CCR5	aDC	0.746103	9.47379e-15
CD38	CD8..Tcm	0.900311	1.04687e-28
TYROBP	CD8..Tcm	0.730216	6.14605e-14
CDH1	CD8..Tcm	0.264877	0.0194156
BCL3	CD8..Tcm	0.644709	3.04994e-10
HMOX1	CD8..Tcm	0.604732	6.13343e-09
CTSC	CD8..Tcm	0.659198	8.67221e-11
CD5	CD8..Tcm	0.927889	1.16677e-33
CCR5	CD8..Tcm	0.950608	2.10325e-39
CD38	CD8..Tem	0.83628	4.47835e-21
TYROBP	CD8..Tem	0.808688	9.68408e-19
CDH1	CD8..Tem	0.292134	0.00967295
BCL3	CD8..Tem	0.678947	1.48709e-11
HMOX1	CD8..Tem	0.69444	3.22942e-12
CTSC	CD8..Tem	0.572657	5.41835e-08
CD5	CD8..Tem	0.917716	1.23685e-31
CCR5	CD8..Tem	0.910689	2.34535e-30
CD38	cDC	0.669279	3.57694e-11
TYROBP	cDC	0.820414	1.09008e-19
CDH1	cDC	0.300773	0.00767936
BCL3	cDC	0.586826	2.14614e-08
HMOX1	cDC	0.669656	3.50723e-11
CTSC	cDC	0.662003	6.78818e-11
CD5	cDC	0.731754	5.30693e-14
CCR5	cDC	0.679642	1.41222e-11
CD38	DC	0.614451	3.034e-09
TYROBP	DC	0.883735	2.6157e-26
CDH1	DC	0.257603	0.0231306
BCL3	DC	0.542956	3.44406e-07
HMOX1	DC	0.744202	1.18789e-14
CTSC	DC	0.479269	1.03615e-05
CD5	DC	0.731052	5.66348e-14
CCR5	DC	0.654694	1.29015e-10
CD38	Fibroblasts	0.314661	0.00521416
TYROBP	Fibroblasts	0.386496	0.000518381
CDH1	Fibroblasts	0.515767	1.56012e-06
BCL3	Fibroblasts	0.593096	1.3797e-08
HMOX1	Fibroblasts	0.360453	0.00126952
CTSC	Fibroblasts	0.528249	7.85274e-07
CD5	Fibroblasts	0.289486	0.0102829
CCR5	Fibroblasts	0.324534	0.00391133
CD38	Macrophages	0.709154	6.91259e-13
TYROBP	Macrophages	0.909691	3.19428e-30
CDH1	Macrophages	0.128107	0.264396
BCL3	Macrophages	0.638517	4.99185e-10
HMOX1	Macrophages	0.753766	3.74246e-15
CTSC	Macrophages	0.562271	1.07508e-07
CD5	Macrophages	0.778086	1.29121e-16
CCR5	Macrophages	0.750726	5.51257e-15
CD38	NKT	-0.398811	0.000325124
TYROBP	NKT	-0.110955	0.332422
CDH1	NKT	-0.174684	0.126524
BCL3	NKT	-0.294189	0.0091908
HMOX1	NKT	-0.127106	0.266824
CTSC	NKT	-0.601532	7.55208e-09
CD5	NKT	-0.255236	0.0243673
CCR5	NKT	-0.350831	0.00172921
CD38	Pericytes	0.31816	0.00472268
TYROBP	Pericytes	0.374129	0.000797002
CDH1	Pericytes	0.455789	3.0509e-05
BCL3	Pericytes	0.618908	2.21114e-09
HMOX1	Pericytes	0.413957	0.00018075
CTSC	Pericytes	0.4094	0.000216176
CD5	Pericytes	0.324636	0.00391133
CCR5	Pericytes	0.33218	0.00313823
CD38	Tgd.cells	0.755482	3.03759e-15
TYROBP	Tgd.cells	0.485166	7.73653e-06
CDH1	Tgd.cells	0.290904	0.00994805
BCL3	Tgd.cells	0.63858	4.99185e-10
HMOX1	Tgd.cells	0.560997	1.14619e-07
CTSC	Tgd.cells	0.773666	2.4603e-16
CD5	Tgd.cells	0.702568	1.40854e-12
CCR5	Tgd.cells	0.742014	1.5435e-14
CD38	Th2.cells	0.618944	2.21114e-09
TYROBP	Th2.cells	0.40864	0.000221377
CDH1	Th2.cells	0.272435	0.0161029
BCL3	Th2.cells	0.633136	7.66034e-10
HMOX1	Th2.cells	0.521167	1.17588e-06
CTSC	Th2.cells	0.735528	3.4622e-14
CD5	Th2.cells	0.573332	5.22682e-08
CCR5	Th2.cells	0.613639	3.19548e-09
CD38	CMP	-0.531992	6.45944e-07
TYROBP	CMP	-0.531404	6.57203e-07
CDH1	CMP	-0.531528	6.57203e-07
BCL3	CMP	-0.713138	4.48699e-13
HMOX1	CMP	-0.576812	4.24484e-08
CTSC	CMP	-0.678555	1.51958e-11
CD5	CMP	-0.553996	1.73624e-07
CCR5	CMP	-0.602653	7.09771e-09
